# Supplementary material for: Developing and testing personalised nutrition feedback for more sustainable healthy diets: the MyPlanetDiet randomised controlled trial protocol
Source: Eur J Nutr. 2024 Jul 6;63(7):2681–96. doi: 10.1007/s00394-024-03457-0 (PMC11490443; doi:10.1007/s00394-024-03457-0)
Supplement: Supplementary file 1 — Supplementary Material 1 [file 394_2024_3457_MOESM1_ESM.xlsx]

## Sheet: Article info
Title: Developing and testing personalised nutrition feedback for more sustainable healthy diets: the MyPlanetDiet randomised controlled trial protocol
Authors: Katie P Davies, Eileen R Gibney, Ursula M Leonard, Leona Lindberg, Jayne V Woodside, Mairead E Kiely, Anne P Nugent, Elena Arranz, Marie C Conway, Sinead N McCarthy, Aifric M O’Sullivan*
Corresponding author affiliation: Institute of Food and Health, School of Agriculture and Food Science, University College Dublin, Dublin, Ireland.
Corresponding author email address: aifric.osullivan@ucd.ie

## Sheet: Supp Table 1
Supplemental Table 1: Conditional flow chart for control group diet adjustments in Nutritics
Food group	Target (daily)	Daily intake	Change
Fruit and vegetables
Vegetables	240 grams	<240 g	Add difference between 240g and total daily vegetable intake in as mixed vegetables, boiled, unsalted
		≥240 g	No change
Citrus fruit	80 grams	<80 g	Add difference between citrus fruit intake and 80g in as orange
		≥80 g	No change
Total fruit	160 grams	<160 g	If below 160 (including after citrus fruit added in), add in remaining difference as apple
		≥160 g	No change
Juice	≤125 ml	≤125 ml	No change
		>125 ml	Decrease juice intake to 125ml
Whole grain	≥50 grams	<50 g	No change
		≥50 g	Subsitute refined grains for whole grain until 50g whole grain achieved, if no refined grains, bread, wholemeal, average, untoasted
Dairy
Servings of dairy	3 servings	<3 servings	Add dairy products so that total = 200 ml milk, 125g yoghurt, 25 g cheese
		≥3 servings	Move to next
Type of dairy	All reduced fat dairy options	<100%	Substitute whole fat/regular options for skimmed, low-fat or reduced fat varieties
		1	No change
Fish
Oily fish	≥50 grams in 3 days	<50 g in 3 days	Add 50g (on lowest energy day) salmon, baked or increase (if already having oily fish) to 50g
		≥50 g in 3 days	No change
All fish	≥100 grams in 3 days	<100 g in 3 days	Increase fish to 100g total in 3 days (add in difference of oily fish and total, up to 50g) with cod, baked
		≥100 g in 3 days	No change
Red and processed meat
Processed meat	0 grams	0 g	No change
		>0 g	Remove processed meat
Lean red meat	≤70 grams	≤70 g	No change
		>70 g	Reduce red meat srouce to 70g, if more than 1 serving, remove
Protein sources	2 servings	<2 servings	If less than 2 protein sources as defined by Healthy Eating Guidelines, add in 1-2 servings of 70g chicken, grilled
		≥2 servings	No change

## Sheet: Supp Table 2
Supplemental Table 2: Example of conditional flow chart for intervention group (Group 3, Males/Females 18-50y/o) diet adjustments in Nutritics
Food group	Target	Daily intake	Change
Meat
Red meat	≤70 grams in 3 days	≤70 g in 3 days	No change
		>70 g in 3 days	Reduce first serving down to 70g, remove following servings
Poultry, pork and eggs	≤140 grams in 3 days	≤140 g in 3 days	Increase first so total over 3 days = 140g
		>140 g in 3 days	If red meat in diet, reduce first serving to 140g and remove following servings. If no red meat in 3 days, adjust first serving to 140g and second serving to 70g.
Plant protein
Beans, peas and lentils	125 grams	<125 g	Increase intake to 125g with mixed beans, canned, drained
		≥125 g	No change
Nuts and seeds	30 grams	<30 g	Increase intake to 30g with nuts, mixed
		≥30 g	No change
Meat alternatives	≤100g in 3 days	≤100 g in 3 days	No change
		>100g in 3 days	Reduce portion size(s) to equal no more than 100g in 3 days
Dairy
Cheese	25 grams	≤25 g	No change
		>25 g	Reduce first cheese serving to 25g, remove following servings
Dairy equivalents	250 grams	<250 g	Increase to 250g using whole milk, unfortified
		>250 g	Decrease to 250g based on ascending food code
Fish
Oily fish	50-100 grams in 3 days	<50 g in 3 days	Add 50g (on lowest energy day) salmon, baked or increase (if already having oily fish) to 50g
		>100 g in 3 days	If first fish serving, reduce to 100g. If white fish first, reduce to 50g
All fish	100 grams in 3 days	<100 g in 3 days	Increase fish to 100g total in 3 days (add in difference of oily fish and total, up to 50g) with cod, baked
		≥100 g in 3 days	Reduce fish to 100g based on order, assuring oily fish remains at 50-100g over 3 days
Fruit and vegetables
Fruit	250 grams	<250 g	Add difference between 240g and total daily vegetable intake in as apple
		≥250 g	No change
Dark green vegetables	100 grams	<100 g	Add difference between 100g and intake in as broccoli, steamed, unsalted
		≥100 g	No change
Red/orange vegetables	100 grams	<100 g	Add difference between 100g and intake in as carrots, steamed, unsalted
		≥100 g	No change
Total vegetables	300 grams	<300 g	Add difference between 300g and total daily vegetable intake in as mixed vegetabled, boiled, unsalted
		≥300 g	No change
Starches
Whole grains	All starches	<100%	Subsitute refined grains for whole grains by weight (70g white bread deleted, 70g bread, wholemeal, average, untoasted added)
		1	No change
Starchy vegetables	100 grams	≤100 g	No change
		>100 g	Reduce to 100g based on ascending food code
Starch servings	6 servings	<6 servings	Add in 2 slices of bread, wholemeal, average, untoasted for every serving below 6
		≥6 servings	No change

## Sheet: Supp Table 3
Supplemental Table 3 Baseline characteristics of participants included in modelled dietary analysis
	Male		Female		Significance
	n=10		n=10
	Mean	SE	Mean	SE	p-value
Age (years)	40	5	40	4	0.94
Height (cm)	178.84	2.2	166.09	1.68	<0.001
Weight (kg)	89.4	5.1	70.14	3.7	0.007
BMI	27.9	1.3	25.4	1.3	0.21
Resting metabolic rate (kcal)	1812.5	60	1394.31	38.83	<0.001
Estimated energy requirement (kcal)	3088.4	134.6	2279.6	84.7	<0.001
Daily energy intake (kcal)	2120.2	150.8	1830.7	122.1	0.15
Carbohydrate (%)	41.4	2.6	40.7	2.3	0.84
Fibre (g)	18.7	1.7	17.7	1.4	0.66
Protein (%)	18.5	2.1	16.5	0.6	0.34
Protein (g/kg)	1.1	0.2	1.1	0.1	0.9
Fat (%)	36.6	1.9	37.7	1.6	0.63
Saturated fat (%)	13	0.8	14.6	0.6	0.24
SE, standard error of the mean; Resting metabolic rate (RMR) calculated using self-reported anthropometry and Mifflin St. Jeor equation; Estimated energy requirement calculated using RMR and activity factor from self-reported physical activity in International Physical Activity Questionnaire (IPAQ) short form; Protein reported in grams of protein per kilogram of body weight; Significance measured…

## Sheet: Supp Table 4
Supplemental Table 4: Energy-adjusted baseline diet-related environmental impact compared to baseline, modelled control and modelled intervention
	Adjusted baseline		Baseline			Control			Intervention			Significance
	Mean	SE	Mean	SE	% change	Mean	SE	% change	Mean	SE	% change	p-value
GHGE	7.6	0.7	5.5	0.4	-27.6	5.4	0.3	-28.9	4.7	0.3	-38.2	<0.001
GHGE/2500kcal	7	0.4	7.1	0.5	+1.4	6.6	0.3	-5.7	4.7	0.2	-32.8	<0.001
WF	1133.4	143.8	862.3	124.6	-23.9	902.3	122.2	-20.4	838.7	99.2	-26.0	<0.001
WF/2500kcal	1118.3	148.1	1139.3	150.7	+1.9	1089.2	132.9	-2.6	873.2	118.7	-21.9	<0.001
Adjusted baseline, baseline diets adjusted for individual estimated energy needs; SE, standard error of the mean; GHGE, Mean daily greenhouse gas emissions as kilograms carbon dioxide equivalents ; WF, Mean daily water footprint in litres of water; Significance measured with repeated measure one-way ANOVA; p<0.05 was considered statistically significant

## Sheet: Supp Table 5 
Supplemental Table 5: Mean energy (kcal) from baseline diets, modelled control and modelled intervention compared to mean estimated energy requirement (kcal)
	Total			Males			Females
	Mean	SE	p-value	Mean	SE	p-value	Mean	SE	p-value
Energy requirement (kcal)	2684	120.8		3088.4	134.6		2279.6	84.7
Baseline energy (kcal)	1975.4	100.1	<0.001	2120.2	150.8	<0.001	1839.7	122.1	0.009
Control energy (kcal)	2088.3	341.5	<0.001	2241.8	122.36	<0.001	1934.7	66.4	0.005
Intervention energy (kcal)	2562.5	112.9	0.164	2868.6	130.7	0.152	2256.5	126.3	0.8
Estimated energy requirement calculated using resting metabolic rate and activity factor from self-reported physical activity in International Physical Activity Questionnaire (IPAQ) short form, Significance measured by paired t-test, p-value <0.05 was considered significant
